# Supplementary material for: Data on four criteria for targeting the placement of conservation buffers in agricultural landscapes
Source: Data Brief. 2016 Apr 8;7:1254–7. doi: 10.1016/j.dib.2016.04.006 (PMC4865647; doi:10.1016/j.dib.2016.04.006)
Supplement: Supplementary file 1 — Supplementary material [file mmc1.zip]

Archive with 12 entries (11 files):
- Figure1a.jpg
- __MACOSX/
- __MACOSX/._Figure1a.jpg
- Figure1b.jpg
- __MACOSX/._Figure1b.jpg
- Figure2a.jpg
- Figure2b.jpg
- Figure3a.jpg
- Figure3b.jpg
- Figure4a.jpg
- Figure4b.jpg
- __MACOSX/._Figure4b.jpg
